# Supplementary material for: Prognostic value of isolated tumour cells in sentinel lymph nodes in early-stage breast cancer: a prospective study
Source: Br J Cancer. 2018 Apr 24;118(11):1529–35. doi: 10.1038/s41416-018-0052-7 (PMC5988733; doi:10.1038/s41416-018-0052-7)
Supplement: Supplementary file 1 — Supplementary Table 1 [file 41416_2018_52_MOESM1_ESM.xlsx]

## Sheet: Sheet1
Supplementary Table 1. Characteristics of the patients with ITCs in the sentinel nodes who died of breast cancer.
Patient	Age	Type of Axillary surgery	Tumour Size	Histo-logical Grade	Histo-logical Type	Ki-67	ER	PR	HER-2	RT	Endocrine Therapy	Chemo- therapy
1	79	SNB+ALND	20mm	2	Lobular	>30%	-	-	-	No	No	No
2	56	SNB+ALND	19mm	2	Lobular	<20%	+	+	-	Yes	Yes	No
3	62	SNB+ALND	19mm	2	Lobular	<20%	+	+	-	Yes	Yes	No
4	47	SNB+ALND	15mm	3	Ductal	>30%	+	+	-	Yes	Yes	Yes
5	70	SNB+ALND	17mm	3	Ductal	>30%	-	-	-	Yes	No	No
6	66	SNB only	10mm	2	Ductal	>30%	+	-	NA	Yes	No	Yes
7	74	SNB only	15mm	2	Other	>30%	+	+	NA	Yes	Yes	No
Abbreviations: SNB: Sentinel Node Biopsy; ALND: Axillary Lymph Node Dissection; RT: Radiotherapy; ER: Oestrogen receptor; PR: Progesterone Receptor; HER-2: Human epidermal growth factor receptor-2; NA: Not Available.
