# Supplementary material for: Prognostic value of isolated tumour cells in sentinel lymph nodes in early-stage breast cancer: a prospective study
Source: Br J Cancer. 2018 Apr 24;118(11):1529–35. doi: 10.1038/s41416-018-0052-7 (PMC5988733; doi:10.1038/s41416-018-0052-7)
Supplement: Supplementary file 2 — Supplementary Table 2 [file 41416_2018_52_MOESM2_ESM.xlsx]

## Sheet: Sheet1
Supplementary Table 2. Univariable and multivariable analysis for distant disease-free survival, including treatment related variables.
	Univariable analysis			Multivariable analysis
	HR	95% CI for HR	P-value	HR	95% CI for HR	P-value
Age (Years)	1.001	0.98-1.03	0.96
Tumour Size (mm)	1.13	1.06-1.21	0.001	1.081	1.01-5.04	0.033
N0i- vs N0i+	2.53	1.18-5.41	0.017	2.342	1.09-5.04	0.029
Histological Grade	2.48	1.66-3.70	<0.001	1.339	0.77-2.33	0.302
Tumour Histology
Ductal (reference)
Lobular	0.545	0.21-1.40	0.208
Other	1.254	0.63-2.50	0.518
Tumour Multifocality	1.184	0.50-2.79	0.699
ER Status	3.228	1.70-6.12	<0.001	1.054	0.43-2.56	0.907
PR Status	2.197	1.24-3.89	0.007	1.511	0.82-2.77	0.183
Ki-67 (MIB-1)	2.373	1.71-3.30	<0.001	2.161	1.54-3.04	<0.001
HER-2 (CISH)	3.464	1.59-7.56	0.002	1.761	0.76-4.08	0.415
Mastectomy vs. BCS	1.139	0.55-2.36	0.725
SNB vs ALND	1.858	0.83-4.15	0.131
Radiotherapy	1.293	0.64-2.60	0.471
Endocrine Therapy	1.083	0.61-1.92	0.787
Chemotherapy	0.347	0.19-0.64	0.001	1.086	0.49-2.41	0.839
Abbreviations: FNAC: Fine Needle Aspiration Cytology; CNB: Core Needle Biopsy; ER: Oestrogen Receptor; PR: Progesterone Receptor; HER-2 (CISH): Human Epidermal Growth Factor Receptor 2 (Chromogenic In Situ Hybridization); BCS: Breast Conserving Surgery; SNB: Sentinel Node Biopsy; ALND: Axillary Lymph Node Dissection. Age, Ki-67 and the histological grade were entered as continuous variables. 18 p…
