# Supplementary material for: Prognostic value of isolated tumour cells in sentinel lymph nodes in early-stage breast cancer: a prospective study
Source: Br J Cancer. 2018 Apr 24;118(11):1529–35. doi: 10.1038/s41416-018-0052-7 (PMC5988733; doi:10.1038/s41416-018-0052-7)
Supplement: Supplementary file 3 — Supplementary Table 3 [file 41416_2018_52_MOESM3_ESM.xlsx]

## Sheet: Sheet1
Supplementary Table 3. Univariable and multivariable analysis for overall survival, including treatment related variables.
	Univariable analysis			Multivariable analysis
	HR	95% CI for HR	P-value	HR	95% CI for HR	P-value
Age (Years)	1.09	1.07-1.11	<0.001	1.083	1.06-1.10	<0.001
Tumour Size (mm)	1.061	1.01-1.11	0.011	1.04	0.99-1.09	0.168
N0i- vs N0i+	1.674	0.92-3.06	0.094	2.047	1.08-3.87	0.028
Histological Grade	1.339	1.03-1.74	0.03	1.04	0.72-1.51	0.824
Tumour Histology
Ductal (reference)
Lobular	0.936	0.56-1.58	0.803
Other	0.842	0.49-1.45	0.538
Tumour Multifocality	0.925	0.48-1.78	0.814
ER Status	1.485	0.86-2.57	0.158
PR Status	0.939	0.61-1.45	0.777
Ki-67 (MIB-1)	1.315	1.04-1.67	0.024	1.379	1.09-1.75	0.008
HER-2 (CISH)	0.422	0.13-1.34	0.142
Mastectomy vs. BCS	2.124	1.39-3.26	0.001	1.73	0.84-3.56	0.136
SNB vs ALND	0.886	0.43-1.83	0.743
Radiotherapy	3.115	2.08-4.67	<0.001	1.812	1.16-2.82	0.009
Endocrine Therapy	0.949	0.64-1.41	0.798
Chemotherapy	1.2	0.66-2.20	0.548
Abbreviations: FNAC: Fine Needle Aspiration Cytology; CNB: Core Needle Biopsy; ER: Oestrogen Receptor; PR: Progesterone Receptor; HER-2 (CISH): Human Epidermal Growth Factor Receptor 2 (Chromogenic In Situ Hybridization); BCS: Breast Conserving Surgery; SNB: Sentinel Node Biopsy; ALND: Axillary Lymph Node Dissection. Age, Ki-67 and the histological grade were entered as continuous variables. Twen…
