# Supplementary material for: Prognostic value of isolated tumour cells in sentinel lymph nodes in early-stage breast cancer: a prospective study
Source: Br J Cancer. 2018 Apr 24;118(11):1529–35. doi: 10.1038/s41416-018-0052-7 (PMC5988733; doi:10.1038/s41416-018-0052-7)
Supplement: Supplementary file 4 — Supplementary Table 4 [file 41416_2018_52_MOESM4_ESM.xlsx]

## Sheet: Sheet1
Supplementary Table 4. Univariable and multivariable survival analysis for breast cancer-specific survival, including treatment related variables.
	Univariable analysis			Multivariable analysis
	HR	95% CI for HR	P-value	HR	95% CI for HR	P-value
Age (Years)	1.017	0.98-1.05	0.33
Tumour Size (mm)	1.101	1.01-1.20	0.036	1.024	0.93-1.12	0.618
N0i- vs N0i+	4.291	1.81-10.15	0.001	4.129	1.75-9.77	0.001
Histological Grade	2.66	1.56-4.53	<0.001	1.269	0.61-2.66	0.528
Tumour Histology
Ductal (reference)
Lobular	0.771	0.26-2.28	0.638
Other	0.982	0.37-2.65	0.972
Tumour Multifocality	0.672	0.16-2.84	0.588
ER Status	4.168	1.87-9.28	<0.001	1.898	0.77-4.68	0.164
PR Status	2.442	1.15-5.20	0.02	1.16	0.41-3.31	0.782
Ki-67 (MIB-1)	2.959	1.88-4.65	<0.001	2.927	1.86-4.60	<0.001
HER-2 (CISH)	1.112	0.26-4.73	0.886
Mastectomy vs. BCS	1.124	0.43-2.97	0.814
SNB vs ALND	2.353	0.89-6.21	0.084	3.57	0.76-16.79	0.107
Radiotherapy	1.127	0.43-2.98	0.809
Endocrine Therapy	1.253	0.58-2.70	0.565
Chemotherapy	0.281	0.13-0.61	0.001	0.942	0.34-2.65	0.91
Abbreviations: FNAC: Fine Needle Aspiration Cytology; CNB: Core Needle Biopsy; ER: Oestrogen Receptor; PR: Progesterone Receptor; HER-2 (CISH): Human Epidermal Growth Factor Receptor 2 (Chromogenic In Situ Hybridization); BCS: Breast Conserving Surgery; SNB: Sentinel Node Biopsy; ALND: Axillary Lymph Node Dissection. Age, Ki-67 and the histological grade were entered as continuous variables. Nine…
